# Supplementary material for: Clinical Metabolomics Identifies Blood Serum Branched Chain Amino Acids as Potential Predictive Biomarkers for Chronic Graft vs. Host Disease
Source: Front Oncol. 2019 Mar 18;9:141. doi: 10.3389/fonc.2019.00141 (PMC6436081; doi:10.3389/fonc.2019.00141)
Supplement: Supplementary file 1 [file Table_1.xls]

## Sheet: AlborghettiMR_2018
Supplementary Table 1. Serum blood concentration of 63 metabolites in the discovery cohort according to sampling-time groups and disease versus control groups.
Metabolite	Day -10						Day 0						Day +10						Day +100
	Total (N=18)		cGVHD-free (N=12)		cGVHD (N=6)		Total (N=18)		cGVHD-free (N=12)		cGVHD (N=6)		Total (N=18)		cGVHD-free (N=12)		cGVHD (N=6)		Total (N=18)		cGVHD-free (N=12)		cGVHD (N=6)
	Mean	SD	Mean	SD	Mean	SD	Mean	SD	Mean	SD	Mean	SD	Mean	SD	Mean	SD	Mean	SD	Mean	SD	Mean	SD	Mean	SD
2-Aminobutyrate	18.3167	7.57659	16.425	5.49926	22.1	9.50053	28.6667	8.83075	27.025	8.7391	31.95	8.06427	21.9	5.27067	22.425	4.78141	20.85	5.99687	17.3333	3.73571	17.85	4.10518	16.3	2.56125
2-Hydroxybutyrate	43.5667	12.2982	41.725	12.1079	47.25	11.8399	72.2833	41.9504	73.55	44.6976	69.75	35.6949	45.0667	16.1563	45.925	16.9079	43.35	14.3841	31.6167	10.592	30.05	9.40492	34.75	12.0392
2-Hydroxyisobutyrate	1.43333	0.636832	1.425	0.443706	1.45	0.906918	1.83333	1.35974	2.025	1.62538	1.45	0.206155	1.25	0.634429	1	0.308221	1.75	0.801561	2.15	0.729726	1.925	0.759523	2.6	0.374166
2-Hydroxyisovalerate	7.08333	2.95658	7.25	2.87185	6.75	3.09233	9	4.40227	9.975	4.80332	7.05	2.50849	5.41667	2.49293	5.65	2.97447	4.95	0.788987	6.13333	1.92931	6.1	1.44568	6.2	2.64197
2-Oxoglutarate	11.25	5.04604	11.425	3.92197	10.9	6.74092	11.1333	5.75924	11.8	6.15345	9.8	4.59456	10.4833	4.93809	10.15	5.0391	11.15	4.65859	10.35	3.93605	11	4.4671	9.05	2.00811
2-Oxoisocaproate	5.81667	1.28895	6.05	1.12138	5.35	1.46373	8.15	3.72458	8.475	3.70295	7.5	3.68239	5.76667	1.38404	5.775	1.41841	5.75	1.31244	6.1	2.38328	6.7	2.7037	4.9	0.509902
3-Hydroxybutyrate	38.7667	39.6669	29.625	16.1346	57.05	60.8138	37.15	44.0105	32.775	48.345	45.9	31.96	39.95	49.3082	30.6	38.9101	58.65	61.1668	51.5167	34.8833	44.65	23.7991	65.25	47.2741
3-Hydroxyisovalerate	2.01667	0.630916	2	0.430116	2.05	0.906918	2.85	1.11915	2.825	1.18401	2.9	0.974679	2.16667	0.682316	2.15	0.733144	2.2	0.565685	2.26667	0.756454	2.15	0.743303	2.5	0.728011
3-Methyl-2-oxovalerate	5.26667	1.26183	5.4	1.29035	5	1.15758	6.11667	2.24085	5.975	2.1545	6.4	2.37908	3.7	1.44222	3.425	1.2696	4.25	1.60078	4.82	0.97	5.78	2.21	3.85	0.75
Acetate	63.2667	70.7653	75.775	83.1222	38.25	16.3041	53.35	34.7124	51.25	37.2066	57.55	28.631	39.1167	22.9913	38.525	25.8138	40.3	15.843	64.5333	70.7561	62.375	57.9802	68.85	90.9282
Acetoacetate	21.9667	16.9607	18.775	9.0825	28.35	25.2367	33.4833	23.8682	30.625	25.7614	39.2	18.2414	31.6667	31.0735	31	34.2481	33	23.4128	27.6333	19.5154	22.875	11.6712	37.15	27.0973
Acetone	22.4167	11.5468	19.5	10.9284	28.25	10.492	21.8	17.5684	20.55	20.0483	24.3	10.6165	21.8333	15.8703	19.3	14.1744	26.9	17.7556	23.9833	13.7494	22.475	14.0603	27	12.5738
Alanine	403.1	77.6787	406	91.1959	397.3	37.6575	445.233	137.765	446.7	130.559	442.3	151.107	335.267	103.013	347.1	120.49	311.6	44.2629	433.617	109.656	438.425	105.135	424	117.592
Arginine	57.75	23.9796	53.65	24.4019	65.95	20.8159	76.2167	26.0003	73.85	23.2553	80.95	30.213	74.2	20.0783	78.9	21.5067	64.8	12.3207	74.7	32.663	78.775	34.7686	66.55	26.1393
Ascorbate	19.1833	15.6925	17.375	17.2578	22.8	11.1122	10.6667	10.6241	8.6	9.62601	14.8	11.2991	9.41667	10.5646	6.4	8.79034	15.45	11.2113	28.8167	18.4159	26.275	18.7728	33.9	16.5481
Asparagine	51.2167	8.9027	51.375	7.59848	50.9	11.0521	56.3833	9.38481	57.275	9.97581	54.6	7.77303	44.1333	11.2596	40.75	10.5611	50.9	9.41169	50.3167	7.55897	50.375	8.21078	50.2	6.04649
Aspartate	26.8167	7.49876	28.425	5.75646	23.6	9.32202	19.8	9.63068	19.55	9.35695	20.3	10.1376	26.9	15.0579	28.75	17.7912	23.2	5.16043	18.3667	7.925	18.15	7.46944	18.8	8.74929
Betaine	39.2833	20.2663	33.025	12.1345	51.8	26.5081	41.9667	19.3181	38.825	15.834	48.25	23.6413	26.4667	10.759	25.25	8.44882	28.9	13.9864	47.4667	14.9845	47.625	15.8116	47.15	13.1698
Carnitine	38.7167	16.2248	35.4	8.8088	45.35	23.8441	35.3667	14.4765	31.35	9.3004	43.4	18.9449	31.4167	10.8318	28.2	9.28951	37.85	10.8311	40.6	16.1781	36.875	11.627	48.05	20.7741
Choline	10.1333	3.68722	10.15	3.04426	10.1	4.71699	10.0667	3.0203	9.85	2.67161	10.5	3.57911	6.08333	1.95398	5.825	1.53195	6.6	2.5219	9.28333	2.44432	9.275	2.07289	9.3	3.0545
Citrate	117.7	53.0938	96.175	28.9497	160.75	63.2513	76.5167	38.6575	63.5	20.3836	102.55	51.3384	73.3167	48.4695	56.425	22.415	107.1	65.8106	157.633	51.4916	139.5	38.2254	193.9	55.3071
Creatine	32.6833	23.6031	30.95	17.3982	36.15	32.3712	24.8167	16.1635	25.8	18.0012	22.85	11.3966	15.7167	10.32	14.85	10.8889	17.45	8.82397	18.8667	18.9351	18.65	21.1873	19.3	13.324
Creatinine	71.7	15.8272	68.575	15.7462	77.95	14.0365	58.1333	11.6844	56.4	11.8983	61.6	10.412	49.25	12.7762	44.675	10.3601	58.4	12.225	83.5	22.3506	78.15	19.616	94.2	23.608
Cystine	52.1333	13.9558	50.325	14.9224	55.75	10.9235	50.1	12.0225	48.175	12.2275	53.95	10.6001	44.9833	20.6462	35.575	17.3501	63.8	12.0681	71.0833	16.2863	64.875	12.3506	83.5	16.1059
Dimethyl sulfone	6.5	3.96106	5.225	2.30583	9.05	5.16551	2.46667	2.39072	1.875	1.14319	3.65	3.52598	0.983333	1.26414	0.525	0.785414	1.9	1.51658	10.5833	6.90058	8.6	4.15391	14.55	9.20557
Ethanol	1121.57	690.088	1130.15	740.379	1104.4	576.107	1317.43	678.378	1249.38	721.759	1453.55	557.608	1038.07	685.46	1088.48	748.574	937.25	523.061	1180.65	657.564	1073.35	608.629	1395.25	698.021
Formate	31.65	11.8934	28.95	9.94648	37.05	13.5186	31.7	14.0851	28.15	4.59375	38.8	21.8483	33.1667	11.5794	29.575	9.31648	40.35	12.2985	33.3	14.1824	31.325	7.09978	37.25	21.8907
Glucose	4595.37	1261.64	4279	462.908	5228.1	1935.49	4736.67	1919.72	4799.57	2269.33	4610.85	855.867	4827.47	778.669	5107.68	747.769	4267.05	479.127	4687.55	460.257	4515.65	398.339	5031.35	375.317
Glutamate	92.5833	37.5172	101.65	38.6765	74.45	27.1598	82.1667	29.9856	84.225	30.0637	78.05	29.3997	68.25	27.4389	70.6	30.5373	63.55	18.9866	60.5667	17.2186	62.4	19.9769	56.9	8.43327
Glutamine	532.6	119.865	530.75	128.243	536.3	100.944	651.583	121.462	640.375	125.047	674	110.595	458.317	132.152	430.125	132.239	514.7	112.47	637.117	106.174	652.425	90.6363	606.5	126.424
Glycerol	742.217	407.473	812.5	416.764	601.65	347.965	655.283	365.184	687.125	381.516	591.6	320.76	577.167	289.699	631.075	295.946	469.35	243.253	533.65	341.827	560.175	362.762	480.6	288.31
Glycine	256.883	47.4208	253.975	49.6787	262.7	41.9463	208.367	39.4666	196.45	35.5391	232.2	35.9825	228.633	66.9604	232.575	75.3014	220.75	44.9137	325.833	125.871	339.025	139.444	299.45	87.1639
Hippurate	4.63333	7.70274	4.75	8.742	4.4	5.007	3.66667	5.91739	3.3	6.40742	4.4	4.70425	2.63333	5.11034	2.55	4.42182	2.8	6.26099	0.85	2.41713	0.7	2.32164	1.15	2.57148
Histidine	66.0667	14.9585	65.975	16.773	66.25	10.4189	70.9833	10.348	74.65	9.39774	63.65	7.99641	61.6333	13.2379	61.425	10.3301	62.05	17.6647	67.0667	12.0657	68.725	10.7327	63.75	13.7791
Hypoxanthine	9.53333	4.09824	10.475	3.29422	7.65	4.83348	8.88333	5.70889	8.375	2.8891	9.9	8.91796	4.28333	2.93906	3.225	2.46513	6.4	2.6533	5.13333	2.31924	5.325	2.692	4.75	1.19269
Isobutyrate	5	1.79722	4.6	1.8868	5.8	1.26886	8.23333	4.43647	7.85	4.79192	9	3.49857	5.68333	2.85915	6.4	3.21092	4.25	0.906918	5.85	1.71537	5.975	1.90312	5.6	1.22066
Isocaproate	0.516667	1.03829	0.35	0.792149	0.85	1.34629	0.366667	0.718022	0.425	0.779022	0.25	0.559017	0.616667	0.862973	0.65	0.88176	0.55	0.820061	0.266667	0.564702	0.4	0.65192	0	0
Isoleucine	71.6667	24.5772	74.375	20.6944	66.25	30.1926	74.4	19.0817	74.15	17.258	74.9	22.2773	54.8	11.0241	56.875	10.2531	50.65	11.3359	67.0167	16.7386	74.39	13.1	58	12.78
Isopropanol	24.7833	43.882	13.675	7.03398	47	70.2678	32.7833	54.9506	13.125	6.91642	72.1	81.5128	9.5	3.90512	9.3	3.95917	9.9	3.76298	16.3333	28.2954	18.875	34.2073	11.25	4.78043
Lactate	2980.92	811.831	3241.85	764.17	2459.05	633.073	2539.53	758.065	2626.9	594.636	2364.8	985.396	1869.75	467.381	1892.98	494.874	1823.3	402.862	2145.53	564.151	2127.2	595.21	2182.2	494.198
Leucine	116.433	37.8486	116.825	34.3021	115.65	44.0836	150.583	31.9691	155.5	32.7377	140.75	27.8841	126.767	22.5247	134.35	21.7215	111.6	15.2774	114.233	20.0159	121.75	18.4029	99.2	13.6224
Lysine	151.45	36.8454	151.05	38.932	152.25	32.2551	212.483	37.2795	215.35	41.3846	206.75	26.3553	155.2	27.1599	153.375	29.6176	158.85	20.9426	153.017	28.1261	157.2	30.5554	144.65	20.024
Mannose	52.9333	13.0035	50.15	10.6495	58.5	15.2961	61.6333	30.0959	63.55	34.7633	57.8	16.6814	63.1	22.8392	63.45	22.965	62.4	22.5692	52.2	15.928	47	11.6598	62.6	18.082
Methanol	139.367	150.244	132.375	162.028	153.35	122.148	125.517	95.8747	108.675	82.6408	159.2	110.521	142.45	182.949	128.425	191.999	170.5	159.698	201.533	174.812	163.725	156.727	277.15	184.321
Methionine	23.95	6.11249	23.125	3.45859	25.6	9.16951	29.4167	5.80213	29.225	5.69007	29.8	6.00167	25.2333	7.57621	27.2	8.32676	21.3	3.21248	21.7	4.4699	22.55	4.05247	20	4.77074
Methylsuccinate	6.05	2.49048	5.75	1.99687	6.65	3.17687	6.18333	2.31331	5.825	2.27637	6.9	2.21811	5.66667	2.36831	5.525	2.37316	5.95	2.33292	6.35	2.26108	5.825	1.37727	7.4	3.14484
O-Acetylcarnitine	4.11667	3.2246	3.35	1.72699	5.65	4.65859	3.46667	3.01699	2.675	2.13351	5.05	3.80033	3.75	3.55422	2.575	2.0909	6.1	4.56837	6.8	2.16333	6.35	2.29074	7.7	1.52643
Ornithine	91	30.2169	92.45	29.4107	88.1	31.5688	101.683	26.6521	102.425	26.0774	100.2	27.7063	104.933	34.815	106.225	28.3174	102.35	44.9721	79.7667	20.7374	79.975	18.0139	79.35	25.3151
Phenylalanine	60.15	10.2089	60.05	10.6121	60.35	9.34733	76.45	12.9674	74.075	10.6935	81.2	15.5535	89.9167	24.9058	100.7	23.0185	68.35	10.1741	58.4667	10.7526	59.125	10.6204	57.15	10.8937
Proline	190.617	77.6501	170.675	32.4563	230.5	116.601	184.283	54.5424	173.2	31.3454	206.45	78.883	158.7	42.8555	163	31.1549	150.1	58.8012	233.95	63.4558	234.6	39.6233	232.65	94.5376
Propylene glycol	383.483	439.014	344.275	381.9	461.9	526.576	214.55	130.629	234.65	126.402	174.35	129.664	93.5833	145.456	103.575	139.046	73.6	155.584	4.08333	4.60232	3.825	2.56357	4.6	7.07107
Pyroglutamate	13.3833	12.18	12.2	14.3056	15.75	5.22996	14.05	14.0685	14.375	16.5479	13.4	6.74314	11.25	12.0059	11.775	14.1807	10.2	5.34696	10.5667	12.4349	12.475	13.1262	6.75	9.87079
Pyruvate	75.4333	29.479	80.35	30.6986	65.6	24.0248	93.1333	65.1569	96	74.0225	87.4	41.5727	44.8667	34.5404	48.775	38.2925	37.05	23.5551	72.3	33.7769	71.125	34.1876	74.65	32.8142
Sarcosine	1.01667	0.83749	0.775	0.798044	1.5	0.69282	0.716667	0.693822	0.525	0.672216	1.1	0.565685	0.433333	0.521749	0.375	0.549432	0.55	0.438748	1.41667	0.733523	1.5	0.764853	1.25	0.634429
Serine	120.033	25.5072	115.125	24.0522	129.85	25.5008	121.683	22.8847	120.475	23.3617	124.1	21.6988	133.333	36.253	131.175	29.1271	137.65	47.0969	136.267	37.3282	139.1	42.9715	130.6	20.9504
Succinate	4.31667	1.70628	4.875	1.77535	3.2	0.748331	3.63333	1.25255	3.725	1.40957	3.45	0.826136	2.53333	1.02089	2.575	1.1388	2.45	0.722842	3.61667	1.02212	3.675	0.94174	3.5	1.15758
Taurine	97.7333	42.5776	102.925	44.2466	87.35	36.8961	75.95	27.7896	78.1	27.6378	71.65	27.5926	51.1167	18.6778	48.15	17.4261	57.05	19.6581	77.4833	19.0331	74.95	20.5417	82.55	14.2948
Threonine	133.3	28.3806	127.425	24.2831	145.05	32.0929	144.35	40.2155	148.975	45.4883	135.1	24.1897	119.633	33.6214	111.55	27.6228	135.8	38.3811	147.95	23.4675	143.2	25.2138	157.45	15.6628
Tyrosine	65.2833	17.4826	63.025	16.7998	69.8	17.9405	74.7	15.3825	74	16.4947	76.1	12.7581	60.8667	15.445	62.425	16.1613	57.75	13.368	64.5667	14.7182	69.45	14.7176	54.8	8.57788
Urea	1642.37	724.042	1445.88	728.99	2035.35	527.45	1654.7	657.965	1574.03	690.919	1816.05	552.234	1303.7	687.396	1191.8	558.407	1527.5	847.804	2814.13	1497.55	2463.08	1448.13	3516.25	1339.56
Valine	226.233	62.1206	223.375	58.9098	231.95	67.7286	290.3	52.2185	301.825	53.6897	267.25	40.2266	250.833	42.0186	261.675	43.738	229.15	27.6659	226.7	38.205	235.4	37.148	209.3	34.1287
trans-4-Hydroxy-L-proline	7.31667	9.55099	4.425	8.07972	13.1	9.64002	2.03333	5.79358	0	0	6.1	8.71149	4.1	9.93026	0	0	12.3	13.9632	17.1667	13.9848	15.925	11.8639	19.65	17.2039
T-Methylhistidine	4.05	4.87468	3.25	4.05247	5.65	5.88239	1.21667	2.7504	0.55	1.82414	2.55	3.65684	1.1	2.57294	0.35	1.16082	2.6	3.71349	5.16667	5.94689	4.475	5.89846	6.55	5.80022
